# Supplementary material for: Ferulic Acid-NLC with Lavandula Essential Oil: A Possible Strategy for Wound-Healing?
Source: Nanomaterials (Basel). 2020 May 8;10(5):898. doi: 10.3390/nano10050898 (PMC7279150; doi:10.3390/nano10050898)
Supplement: Supplementary file 1 [file nanomaterials-10-00898-s001.zip]

Archive with 4 entries (3 files):
- nanomaterials-743688-SI/
- nanomaterials-743688-SI/nanomaterials-743688-SI.pdf
- nanomaterials-743688-SI/Supplementary Video 1.avi
- nanomaterials-743688-SI/Supplementary Video 2.avi
